# Supplementary material for: Multi-omics & pathway analysis identify potential roles for tumor N-acetyl aspartate accumulation in murine models of castration-resistant prostate cancer
Source: iScience. 2022 Mar 11;25(4):104056. doi: 10.1016/j.isci.2022.104056 (PMC8957019; doi:10.1016/j.isci.2022.104056)
Supplement: Data S1. Details of 112 compounds identified by targeted metabolomics analysis, along with additional validation analysis using standard for NAA and NAAG (second sheet) [file mmc2.xlsx]

## Sheet: TargetedAnalysis.n112
Title: Supplementary Table S1. Targeted Metabolomics of Orthotopic Tumour Models. Related to Figure 1C, D and E
Compound	Area.tCWR_HN_R1	Area.tCWR_HN_R2	Area.tCWR_HN_R3	Area.t22RV1_CR_R1	Area.t22RV1_CR_R2	Area.t22RV1_CR_R3	Area.tLNCAP_HN_R1	Area.tLNCAP_HN_R2	Area.tLNCAP_HN_R3	Area.tLNCAPAI_CR_R1	Area.tLNCAPAI_CR_R2	Area.tLNCAPAI_CR_R3	Area.tVCAP_HN_R1	Area.tVCAP_HN_R2	Area.tVCAP_HN_R3	Area.tVCAPCR_CR_R1	Area.tVCAPCR_CR_R2	Area.tVCAPCR_CR_R3	CWRmean	22RV1mean	LNCAPmean	LNCAPAImean	VCAPmean	VCAPCRmean	CWRstnddev	22RV1stnddev	LNCAPstnddev	LNCAPAIstnddev	VCAPstnddev	VCAPCRstnddev	FC 22RV1vsCWR	FC LNCAPAIvsLNCAP	FC VCAPCRvsVCAP	Welch's ttest 22RV1vsCWR p value	Welch's ttest LNCAPAIvsLNCAP p value	Welch's ttest VCAPCRvsVCAP p value	22RV1vsCWR padj value (BH)	LNCAPAIvsLNCAP padj value (BH)	VCAPCRvsVCAP padj value (BH)
3-hydroxybutyric acid	2415445	2199932	4050981	1915606	1413862	2987731	3598816	3366560	5159140	3522701	4442869	3040296	3326804	3419850	2546355	2519750	3682555	5575350	2888786	2105733	4041505	3668622	3097670	3925885	1.01224e+06	803976	974842	712582	479714	1542265	0.728934	0.907736	1.26737	0.356096	0.62355	0.45487	0.773791	0.784693	0.726644
acetyl-aspartate (N)	396158964	363868594	794145363	1299730061	1334394543	1168903378	907318405	665270479	366176232	1297374386	1642761985	1717020897	1081507335	1218680467	1254720850	2154582420	2188456044	2244450364	518057600	1267676000	646255000	1552385756	1184970000	2195829609	2.39643e+08	87277880	271071800	2.23946e+08	91395020	45385450	2.44698	2.40213	1.85307	0.0220584	0.0120482	0.00049451	0.575476	0.224901	0.0170341
acetyl-carnitine	5758144182	6769859586	8407623946	7248940970	9427872136	10303162532	17731023002	13534235983	10368701737	22723617676	20617402876	20075008813	12362209189	14857758655	11988554740	19681947124	15503334739	20301105979	6978543000	8993325000	13877990000	21138676455	13069510000	18495462614	1.33701e+09	1572797000	3693178000	1.39913e+09	1559899000	2609686000	1.28871	1.52318	1.41516	0.168043	0.0619669	0.0479035	0.70546	0.324549	0.167662
acetyl-glutamine	2932547	2045330	3018145	4199587	2539894	11092486	1389202	11884970	11228214	4911199	9807344	7218514	3610000	3602589	8754666	1682110	4759232	14566006	2665341	5943989	8167462	7312352	5322418	7002449	538648	4535296	5879323	2449421	2972416	6728500	2.2301	0.895303	1.31565	0.336759	0.832758	0.721054	0.771763	0.871672	0.896068
acetyl-lysine	43294526	58084083	77532987	65969524	64222866	69294098	43889495	54941598	53931055	69535351	78811543	72916144	80184150	97013918	88001523	58656193	55854735	69073898	59637200	66495500	50920720	73754346	88399860	61194942	1.7172e+07	2576205	6110143	4.69456e+06	8421952	6965666	1.115	1.44842	0.692252	0.561871	0.00810393	0.0135091	0.82755	0.198139	0.0840569
Adenine	168265454	188177238	390008533	106828129	101675032	111455819	65295100	64539917	61436530	63634863	136090538	76273980	132769912	178483947	143397292	182765097	145904885	233328689	248817100	106653000	63757180	91999794	151550400	187332890	1.2268e+08	4892745	2044907	3.87031e+07	23922750	43890530	0.42864	1.44297	1.23611	0.182347	0.33354	0.300799	0.70546	0.541398	0.552287
Adenosine	325903097	515256981	482410045	245594173	244622339	384851797	255883615	333020812	321742769	248496925	527396222	235675633	324579545	471593939	286247928	401864827	478674467	480072016	441190000	291689400	303549100	337189593	360807100	453537103	1.01183e+08	80682430	41662870	1.64848e+08	97839740	44754960	0.661142	1.11082	1.25701	0.119485	0.761192	0.238484	0.70546	0.846472	0.462947
ADP	24967689	53919099	173563193	54205251	82201856	21545995	95733482	59992022	13112630	111689024	154251260	79711074	129613743	140245988	138997427	270978258	223621595	248660551	84149990	52651030	56279380	115217119	136285700	247753468	7.87755e+07	30357780	41435360	3.73951e+07	5811728	23691360	0.625681	2.04724	1.8179	0.57092	0.142146	0.0111303	0.82755	0.361646	0.0740563
aKG	46398024	179592945	20518027	57800239	41477024	56753716	88381771	68091942	23783676	69737148	34478841	45649175	60689595	49170537	59419544	36720076	34200006	28598933	82169670	52010330	60085800	49955055	56426560	33173005	8.53576e+07	9137103	33034860	1.80192e+07	6315904	4156836	0.632963	0.831395	0.587897	0.603537	0.671879	0.00891251	0.82755	0.802339	0.0740563
Alanine	982168967	1252418454	1386725773	928987218	971494931	932180642	968347612	1140839946	800512718	721945027	920783646	900359433	908850525	1013858970	900843085	954657247	750324044	928335516	1207104000	944220900	969900100	847696035	941184200	877772269	2.0605e+08	23673880	170168900	1.09381e+08	63065420	111155300	0.78222	0.874004	0.932625	0.156055	0.3638	0.450261	0.70546	0.545871	0.726644
aminoadipate	13405065	24265756	25763294	20230171	26482207	31980962	195288751	374671888	201819004	115251920	170940663	159234591	21512051	28407668	27366137	25676775	24468982	41677568	21144700	26231110	257259900	148475725	25761950	30607775	6.74442e+06	5879418	101734200	2.93619e+07	3717182	9605724	1.24055	0.577143	1.1881	0.381509	0.198919	0.4834	0.773791	0.397839	0.751955
AMP	221653452	374638546	746184642	368959662	485040716	469189861	795331261	1090522950	760037138	768983034	843443947	880121660	503287261	873912308	619444473	771987620	1080469348	860977198	447492200	441063400	881963800	830849547	665548000	904478055	2.69748e+08	62944620	181477600	56629610	189565000	158775000	0.985634	0.942045	1.359	0.971265	0.680555	0.171714	0.980015	0.802339	0.377559
Arachidonic acid	189188505	177358039	276693650	381699094	350906698	337173272	402158019	268717009	383438768	251333749	230227673	289449203	66493478	116397999	140151866	85422948	97174391	129304733	214413400	356593000	351437900	257003542	107681100	103967357	5.42597e+07	22801050	72247260	3.00151e+07	37594910	22715880	1.66311	0.731291	0.965511	0.0308291	0.138818	0.892096	0.575476	0.361646	0.935136
Arginine	486890657	664037356	930027058	1023170980	1126414698	713901914	605086829	727919870	773172699	513336040	917261877	665148894	847003061	1113708830	829930180	864544988	856165401	1161309492	693651700	954495900	702059800	698582270	930214000	960673294	2.23048e+08	214660000	86975700	2.04028e+08	159140300	173806600	1.37604	0.995047	1.03274	0.218309	0.980212	0.833907	0.720308	0.988966	0.92959
Argininosuccinate	10246960	16731867	20873732	14601889	13695162	8960206	10980679	12277942	8710443	17726629	26891852	18976110	13929292	18668514	14187310	7493476	8469456	11018835	15950850	12419090	10656350	21198197	15595040	8993922	5.35626e+06	3029592	1805728	4.97027e+06	2664832	1820258	0.778584	1.98925	0.576717	0.39007	0.0532995	0.0293895	0.773791	0.314187	0.136375
Asparagine	91181644	109022578	222932895	123837702	129193551	157241314	277528709	251450028	167569099	203920886	220671334	230244997	98945110	115215905	83511282	150379031	137146082	144160551	141045700	136757500	232182600	218279072	99224100	143895221	7.14752e+07	17940470	57456100	1.33241e+07	15854150	6620463	0.969597	0.940118	1.4502	0.927991	0.719193	0.0259657	0.973276	0.830408	0.126442
Aspartate	449450053	572303671	1489101109	510189938	584082778	461589750	433554487	540418701	450931085	519148661	623304958	352592711	922168612	661551520	727006269	857693770	1142141783	1281789540	836951600	518620800	474968100	498348777	770242100	1093875031	5.68109e+08	61680190	57343900	1.36549e+08	135581400	216128600	0.619654	1.04923	1.42017	0.434401	0.804183	0.105791	0.774737	0.858868	0.311806
ATP	11128623	16239520	50830218	18293416	23497437	7727814	40095412	10052555	1021872	33068832	63898313	33526299	114265349	39124865	54321786	206128934	120674883	134329142	26066120	16506220	17056610	43497815	69237330	153710986	2.1598e+07	8035285	20456730	1.76688e+07	39728810	45905780	0.633244	2.5502	2.22006	0.532736	0.166974	0.0748719	0.82755	0.361646	0.246637
beta Alanine	982168967	1252418454	1386725773	928987218	971494931	932180642	968347612	1140839946	800512718	721945027	920783646	900359433	908850525	1013858970	900843085	954657247	750324044	928335516	1207104000	944220900	969900100	847696035	941184200	877772269	2.0605e+08	23673880	170168900	1.09381e+08	63065420	111155300	0.78222	0.874004	0.932625	0.156055	0.3638	0.450261	0.70546	0.545871	0.726644
betaine	17168341304	19414513372	27279485101	15872126732	13337642989	16975240081	19465547144	12857637392	23448430290	16710515111	15953452585	11985395351	7654834395	9393725940	9577957282	11497688591	10734380594	16006231849	21287450000	15395000000	18590540000	14883121016	8875506000	12746100345	5.3094e+09	1865144000	5349341000	2.53789e+09	1061138000	2849035000	0.723196	0.800575	1.4361	0.18606	0.361065	0.130512	0.70546	0.545871	0.332212
Butyric acid	20022325	22678354	29453382	15940860	15975880	23762923	35510126	32084937	36803786	30547675	37653400	30647651	27610327	28723738	23416269	20084939	24451016	38090222	24051350	18559890	34799620	32949575	26583440	27542059	4.86313e+06	4505995	2438340	4.07394e+06	2798781	9392202	0.771677	0.946837	1.03606	0.225096	0.544402	0.878944	0.720308	0.700839	0.935136
Butyryl-carnitine	1333862185	1985138687	2914569996	832773203	1221989624	813866912	1694497124	1287835228	687758385	2889369308	3753057386	2994520184	1617026130	2010335335	1426284573	2277053147	1821274467	2665510471	2077857000	956209900	1223364000	3212315626	1684549000	2254612695	7.94422e+08	230366000	506456500	4.71238e+08	297822600	422565100	0.46019	2.62581	1.33841	0.125111	0.00770098	0.13677	0.70546	0.198139	0.340407
carnitine	15334360116	20506235993	29346025803	17279974849	20520387284	20410768697	25827230889	25426125082	19737314651	14766304228	15436892594	16071834211	31077156988	25332208704	32954736876	42371902181	37067854264	47983233069	21728870000	19403710000	23663560000	15425010344	29788030000	42474329838	7.0854e+09	1840025000	3406135000	652846096	3971412000	5458410000	0.892992	0.651847	1.42589	0.631618	0.048073	0.0356108	0.832672	0.305836	0.142443
CDP	389710	920947	3879264	1372023	1853486	361273	4741429	2630904	356772	5491245	6845587	2508494	3991665	3785636	4942674	9087668	9614844	7354401	1729974	1195594	2576368	4948442	4239992	8685638	1.8802e+06	761591	2192837	2218912	617198	1182633	0.691105	1.9207	2.0485	0.683086	0.258229	0.0102037	0.839358	0.474126	0.0740563
cis-aconitate	51747876	81833573	24849532	33649477	29711551	38522914	84150730	81519246	105372144	51842117	45506145	52662369	45145530	34480568	32019596	34211046	37006405	33886749	52810330	33961310	90347370	50003544	37215230	35034733	2.85069e+07	4413951	13078190	3916395	6977200	1715199	0.643081	0.553459	0.941408	0.370573	0.0253891	0.646569	0.773791	0.244085	0.85195
Citrate	764186554	973114738	855911916	654177883	728987465	531114520	1428745618	1243977099	965007621	1122319000	1015893482	935097249	821624529	702222440	797937317	1060845705	1073339109	980267375	864404400	638093300	1212577000	1024436577	773928100	1038150730	1.04723e+08	99912270	233458200	9.39028e+07	63218250	50516170	0.738188	0.844843	1.3414	0.0537638	0.297267	0.00555036	0.674094	0.509071	0.0690711
Citrulline	692324486	1028350485	1578571421	981011884	812976605	804944801	435098240	546358897	405434552	563881248	545455449	827363239	1026375722	1060449673	1255977295	863071764	928414727	1253644706	1099749000	866311100	462297200	645566645	1114268000	1015043732	4.47417e+08	99414940	74295060	1.5771e+08	123901100	209201400	0.787735	1.39643	0.910952	0.463459	0.171136	0.52701	0.774737	0.361646	0.787001
CMP	4389707	8619812	16411153	10007293	11715755	11421011	26783774	31807840	20959053	29258699	27163519	22763593	16925412	25281617	23779459	18347373	38480240	19088085	9806891	11048020	26516890	26395270	21995500	25305233	6.098e+06	913265	5429315	3.315e+06	4454597	11415900	1.12656	0.995413	1.15047	0.759373	0.975482	0.676352	0.867855	0.988966	0.870707
Creatine	222400698	275512146	339858031	343341089	431240410	329722354	338558441	377014525	429334132	225715674	237841398	303126277	234571780	256466051	229739957	368269737	306850795	329347656	279257000	368101300	381635700	255561116	240259300	334822729	5.88181e+07	55102440	45563940	4.16364e+07	14241900	31073360	1.31815	0.669647	1.39359	0.129154	0.0243811	0.0201249	0.70546	0.244085	0.112699
Cystathionine	355200474	601668010	1073800700	694020368	972116159	672894688	214737303	135190367	93391510	307920026	352754544	338792074	263142864	301711667	212718224	186720383	230525620	193077570	676889700	779677100	147773100	333155548	259190900	203441191	3.65158e+08	166991500	61643680	2.29426e+07	44628150	23670200	1.15185	2.25451	0.784909	0.689473	0.0238689	0.150614	0.839358	0.244085	0.351643
Cysteine	1105354	379727	4674046	173077	322939	30453	18936	93581	87296	507467	1316478	1811745	148738	343774	25993	225205	45310	50995	2053042	175490	66604.3	1211897	172835	107170	2.29867e+06	146258	41401.4	658398	160255	102261	0.0854779	18.1955	0.620071	0.292548	0.0941826	0.587219	0.761984	0.324587	0.822107
Cystine	33385036	39786027	47575959	23192421	17014313	41152060	84756829	44647443	48121637	22305543	34296962	26874130	9980619	11098299	7333047	3671957	6542410	1525367	40249010	27119600	59175300	27825545	9470655	3913245	7.10678e+06	12538930	22222250	6.05206e+06	1933734	2517210	0.673795	0.470222	0.413197	0.208023	0.126135	0.0420611	0.720308	0.361646	0.151963
Cytidine	78107132	106220820	83530772	378400208	449238102	342064109	318541753	297255953	282324809	358824173	318370009	330979805	188085067	268721975	212838686	241924056	220395632	187143314	89286240	389900800	299374200	336057996	223215200	216487667	1.49144e+07	54504720	18201150	2.06997e+07	41307780	27598670	4.36686	1.12254	0.969861	0.00731166	0.083552	0.827662	0.575476	0.324587	0.92959
Decanoic acid	21551240	31138819	27685484	33915782	26763026	32807277	32161565	20764774	31345363	28731268	28681239	29920724	22478234	24050001	25021463	14820475	18140957	25881330	26791850	31162030	28090570	29111077	23849900	19614254	4855858	3849755	6357435	701621	1283368	5675701	1.16312	1.03633	0.822404	0.292181	0.807668	0.324406	0.761984	0.858868	0.581689
dihydroxyacetone phosphate (DHAP)	2124685	1679413	3032872	1543131	1725593	4495050	10560827	9905060	14100745	11457435	14170454	13591726	2017560	3511901	1893987	2419476	2412977	2114533	2278990	2587925	11522210	13073205	2474483	2315662	689797	1654137	2257020	1.4289e+06	900553	174213	1.13556	1.13461	0.935817	0.786933	0.381028	0.790793	0.890268	0.554222	0.92959
Docosahexaenoic acid	121969825	128063584	259226531	237444533	203825446	268349399	219661359	108640564	143260801	91596273	86237217	115715905	41180188	50826161	67713452	32074896	46132970	72365540	169753300	236539800	157187600	97849798	53239930	50191135	7.7546e+07	32271490	56805550	1.57028e+07	13430310	20449590	1.39343	0.622503	0.942735	0.272442	0.206476	0.841241	0.761984	0.405708	0.92959
Dodecanoic acid/Lauric acid	45693239	57558605	55505635	75546472	52531199	46241709	21531256	30354912	48255588	46976034	30566829	46337313	26078973	31917436	41088388	17811290	13159391	68473300	52919160	58106460	33380590	41293392	33028270	33147994	6.34146e+06	15427410	13616660	9294964	7566115	30680910	1.09802	1.23705	1.00362	0.631938	0.458297	0.995302	0.832672	0.618425	0.995302
Eicosapentaenoic acid	4237530	6936702	9195095	14733275	14253690	11863163	9000824	8053124	10571321	4798757	5788254	6548582	1380376	5096025	2360658	1578671	2508155	2181243	6789776	13616710	9208423	5711864	2945686	2089356	2.48205e+06	1537431	1271870	877410	1925670	471506	2.00547	0.620287	0.709294	0.0221074	0.0216164	0.525051	0.575476	0.244085	0.787001
ethanolamine phosphate	392177229	525585695	804870306	644727730	873955484	656375092	741444844	704965235	440706010	642882862	769967068	818995702	1235072973	1167081998	1124151984	1551013062	1450563517	1499718394	574211100	725019400	629038700	743948544	1175436000	1500431658	2.106e+08	129113800	164117600	90893651	55930350	50228570	1.26264	1.18268	1.27649	0.36117	0.363839	0.00177947	0.773791	0.545871	0.0284714
FAD	1406794	3425164	2912955	2763357	1481956	1797315	3479959	2740925	766181	6988325	9116211	7950457	2901414	2611233	2355971	8144570	5264658	7265889	2581638	2014209	2329022	8018331	2622873	6891706	1.04918e+06	667667	1402995	1.06557e+06	272908	1475969	0.780206	3.44279	2.62754	0.480913	0.00614884	0.0339371	0.780612	0.198139	0.140776
fructose 1,6-diphosphate	1508001	2603383	17572226	1930810	2548382	1448960	17755850	7433034	1145955	15847503	43590797	12861653	16438912	11344105	10757065	42300238	35029352	40238242	7227870	1976051	8778280	24099984	12846690	39189277	8.9752e+06	551106	8386264	1.69454e+07	3124768	3747224	0.273393	2.74541	3.05053	0.417529	0.257248	0.000846168	0.774737	0.474126	0.0189542
Fumarate	46231738	76359857	95641289	47329093	48083201	40868509	102589844	90003734	52990852	106839856	106456487	80263884	64415121	77722328	56763074	56146801	57811484	58384597	72744290	45426930	81861480	97853409	66300170	57447627	2.49024e+07	3965678	25782500	1.52342e+07	10606020	1162423	0.624474	1.19535	0.866478	0.195261	0.418515	0.284499	0.70546	0.593338	0.531065
G6P	22519342	34852616	45254239	19150359	20733934	23243555	16935705	22928907	22771073	34151868	66654848	72321462	28240408	32030190	20359785	32846975	34573246	38754060	34208730	21042620	20878560	57709393	26876790	35391427	11381117	2063983	3415526	2.05972e+07	5953501	3037347	0.615124	2.76405	1.3168	0.179518	0.0865656	0.115215	0.70546	0.324587	0.323423
GABA	554830884	298710100	63202774	177354939	147278672	221820607	127226671	546734994	1959581	171662411	111478906	146142333	80578307	130175112	58917386	32545692	37030282	34143679	305581300	182151400	225307100	143094550	89890270	34573218	2.45886e+08	37501730	285324200	3.02073e+07	36530130	2272942	0.596082	0.635109	0.384616	0.47714	0.667913	0.119244	0.780612	0.802339	0.323423
GDP	757327	1746165	9892243	2259138	3764774	973046	4736665	2722053	411541	6434006	8887076	4503477	6077145	5950959	5674132	14005455	11681601	11818244	4131912	2332319	2623420	6608186	5900745	12501767	5.01303e+06	1397302	2164248	2.19698e+06	206145	1304023	0.564465	2.51892	2.11868	0.602756	0.0888354	0.0112407	0.82755	0.324587	0.0740563
GLN	2579786517	3024129332	4252111513	3532958754	3055017184	2929596913	4687793530	3690484760	2210749690	3110168332	5993336974	4837279695	3288942493	2820137677	2934168118	3381906573	3596867495	3893319199	3285342000	3172524000	3529676000	4646928334	3014416000	3624031089	866222803	318382300	1246327000	1.45098e+09	244487800	256786100	0.96566	1.31653	1.20223	0.848186	0.370117	0.0409432	0.940563	0.545871	0.151963
GLU	981860531	1133030853	1621957616	1213951435	1117387159	1108500224	1832097421	1142382637	901042379	1612086523	2026454500	1677184274	1606087718	1603016221	1477930633	1559162751	1569013331	1731432607	1245616000	1146613000	1291841000	1771908432	1562345000	1619869563	3.34571e+08	58485890	483186500	2.22833e+08	73120990	96741890	0.920519	1.37162	1.03682	0.661222	0.221934	0.46064	0.837224	0.428561	0.726644
Glucose	2466408	2320250	4566714	2816125	4285456	6674719	9083468	7761671	11007264	13402704	7219479	5144016	2825356	3400636	2325785	6529016	3997978	10000821	3117791	4592100	9284134	8588733	2850592	6842605	1.25693e+06	1947488	1632075	4.29623e+06	537870	3013683	1.47287	0.925098	2.40042	0.342031	0.812858	0.144819	0.771763	0.858868	0.351643
Glyceraldehyde 3-phosphate	3034810	6101341	6027997	4248142	5296400	4338545	3493585	2943309	1369042	7075288	10755161	14227590	40784466	60619883	33823089	82195466	40543734	50420211	5054716	4627696	2601979	10686013	45075810	57719804	1.74967e+06	580876	1102633	3.57665e+06	13904270	21764180	0.91552	4.10688	1.28051	0.720811	0.0491523	0.452007	0.840946	0.305836	0.726644
Glycerol 3-phosphate	91512060	117029281	162888104	83297730	105364040	99897798	182675450	183392104	180718284	170790939	215397782	181424946	153246040	124575564	95505663	127846456	94134773	159665414	123809800	96186520	182261900	189204556	124442400	127215548	3.61679e+07	11491770	1384040	2.32988e+07	28870420	32769880	0.776889	1.03809	1.02228	0.316072	0.657382	0.917802	0.771763	0.802339	0.943063
Glycine	91948522	94940017	153266722	101279553	92949224	109972338	99129970	95732254	69435159	96031025	92037526	89007012	60240741	64658170	59388895	52511241	49082574	62164237	113385100	101400400	88099130	92358521	61429270	54586017	3.45709e+07	8512200	16252500	3.52299e+06	2828562	6783141	0.894301	1.04835	0.888599	0.613194	0.697372	0.216014	0.82755	0.813601	0.456482
GMP	23778687	39834910	71680251	36595138	49138418	46342506	56523613	72481269	51648248	76220441	70049777	75325740	54040738	94059113	76686974	57133303	79723801	58999222	45097950	44025350	60217710	73865319	74928940	65285442	2.43806e+07	6584859	10896720	3.3345e+06	20067030	12538740	0.976216	1.22664	0.871298	0.947289	0.153433	0.526146	0.973276	0.361646	0.787001
GSH	1184553511	1357043126	1961020594	1464223670	1652598275	1271692213	1162097193	1424193700	749864425	1795927813	2154125659	1869927481	1770417640	1701136973	1573884557	2505340568	2347863545	2503256787	1500872000	1462838000	1112052000	1939993651	1681813000	2452153633	4.07726e+08	190456800	339938800	1.89099e+08	99681360	90323880	0.974658	1.74452	1.45804	0.893404	0.0322156	0.000608361	0.971468	0.27755	0.0170341
GSSG	14589910	19779799	26042191	20561978	21096554	18009665	60130431	109454089	43716775	55270087	58085988	44058292	22092645	33214479	33362060	42606532	43670221	42019185	20137300	19889400	71100430	52471456	29556390	42765313	5.7345e+06	1649695	34214100	7420803	6464218	836892	0.987689	0.737991	1.44691	0.94835	0.446747	0.069079	0.973276	0.617725	0.23445
GTP	377649	483673	2476592	675100	918448	260068	1618564	423456	19364	1569872	3160459	1509913	5203050	1880390	2113524	9971045	5540675	6151227	1112638	617872	687128	2080081	3065655	7220982	1.18241e+06	332900	831566	936115	1854705	2401110	0.555322	3.02721	2.35545	0.548872	0.127258	0.0807758	0.82755	0.361646	0.258483
guanine	64915352	83585138	94861619	134916300	173416144	114666938	10569770	8954392	10503518	52969201	52550362	66728653	11012816	10929634	13849054	8451432	9600492	19818030	81120700	140999800	10009230	57416072	11930500	12623318	1.51245e+07	29843320	914114	8.06765e+06	1662036	6257235	1.73815	5.73631	1.05807	0.0541682	0.00884547	0.868155	0.674094	0.198139	0.934936
guanosine	35994429	34932608	20659791	43289636	48599663	55532566	30769870	23400199	41381066	46297693	47759293	27230101	48298570	75894650	44030587	47439855	67285271	48779436	30528940	49140620	31850380	40429029	56074600	54501521	8.56341e+06	6139366	9039000	1.14539e+07	17296810	11091290	1.60964	1.26934	0.971947	0.042883	0.368976	0.90196	0.674094	0.545871	0.935366
Hexanoic acid	17293831	17560323	23672950	16104442	17893180	15245219	22853670	36256918	40675570	24610512	26013443	24812170	19489027	30239293	27874391	18847469	18430694	30107835	19509030	16414280	33262050	25145375	25867570	22461999	3.60852e+06	1350898	9280730	758500	5649120	6624766	0.841368	0.755978	0.868346	0.273137	0.268599	0.536118	0.761984	0.485211	0.789118
histidine	115039170	195030485	278887922	190358830	161030384	174356962	194471896	127373055	81061404	8067226	62761878	8654562	149593652	7110809	130562788	22766377	20864180	22499863	196319200	175248700	134302100	26494555	95755750	22043473	8.1932e+07	14684550	57021870	3.14098e+07	77356240	1029955	0.892672	0.197276	0.230205	0.701581	0.0614155	0.240622	0.840946	0.324549	0.462947
hypoxanthine	1012469854	1042247922	1581668261	1209629776	1443832445	1628221100	971074418	765503871	1125442918	964414338	739639272	1037700680	758984867	1198941762	757481701	1265271899	1106964537	1068257429	1212129000	1427228000	954007100	913918097	905136100	1146831288	3.20377e+08	209789100	180575500	155314370	254444300	104382400	1.17746	0.957978	1.26703	0.393805	0.785449	0.236701	0.773791	0.858868	0.462947
IMP	9300660	15371877	15666038	8848864	10686910	12380062	33547067	73454226	61031194	22669331	37514613	19956905	7395461	13609995	9861429	17424348	23781730	18397578	13446190	10638610	56010830	26713616	10288960	19867885	3.59315e+06	1766094	20421760	9.45174e+06	3129249	3424241	0.791199	0.476937	1.93099	0.313732	0.115104	0.0235523	0.771763	0.348425	0.1221
IsoLeucine	664321527	818538218	1005955872	915938616	909076332	941201696	957663264	1025230632	1105774055	571757524	1108522487	1080747629	670476953	840452878	670753135	798859096	641567600	873583290	829605200	922072200	1029556000	920342547	727227700	771336662	1.71086e+08	16918200	74150070	3.02203e+08	98056020	118431100	1.11146	0.893922	1.06065	0.448276	0.599193	0.646197	0.774737	0.76261	0.85195
Lactate	5365024227	7864001948	7978896492	6683389540	6793811681	6652052601	7855591376	8332017090	5416546921	6005453588	8300455883	8640966200	6599703603	8992682114	6725878526	7665163736	5584604770	7077135916	7069308000	6709751000	7201385000	7648958557	7439421000	6775634807	1.47707e+09	74465530	1563963000	1.43346e+09	1346642000	1072548000	0.949138	1.06215	0.910774	0.714443	0.733441	0.542518	0.840946	0.838218	0.789118
Leucine	1110412106	1295617125	1633755254	1393364888	1407379298	1515918493	1611453174	2440688734	1657003596	905892960	1470952745	1565082340	1156974954	1448193628	1097619248	1189819046	1161199718	1245870698	1346595000	1438888000	1903049000	1313976015	1234263000	1198963154	2.6537e+08	67077750	466166800	3.5653e+08	187631600	43069770	1.06854	0.690458	0.9714	0.612362	0.162001	0.778321	0.82755	0.361646	0.92959
Linoleic acid	123941834	136394888	356454551	437763891	444624148	459573316	302104277	149134908	223291257	107966837	70913004	114278585	74685230	95803508	95585921	52579389	89673350	230164426	205597100	447320500	224843500	97719475	88691550	124139055	1.30795e+08	11151920	76496500	23428609	12130320	93675100	2.17571	0.434611	1.39967	0.084243	0.0917194	0.580484	0.70546	0.324587	0.822107
Linolenic acid	2637127	4400604	6635980	6510834	7403286	6580799	13639865	7902148	12107187	5800849	2772380	6367339	2218278	2709464	2348475	1568398	3018180	13691083	4557904	6831640	11216400	4980189	2425406	6092554	2.00406e+06	496295	2970770	1932885	254469	6620325	1.49886	0.44401	2.51197	0.182662	0.0465184	0.438616	0.70546	0.305836	0.726644
Lysine	658784458	864588371	1104336910	1076697795	1123325488	1101122069	1039503754	1021876959	991198803	1212117327	1636414324	1616516091	988257117	1181497509	885379118	901945498	823805371	985478113	875903200	1100382000	1017527000	1488349247	1018378000	903742994	2.22992e+08	23322660	24444570	2.39431e+08	150339500	80851360	1.25628	1.46271	0.887434	0.222346	0.0749732	0.3272	0.720308	0.324549	0.581689
Malate	725946217	1164241248	1429031352	748811007	747370798	637992772	1514417180	1362390246	788710183	1555150733	1577179484	1157076900	975476297	1146551416	881285875	850856175	862503852	886714217	1106406000	711391500	1221839000	1429802372	1001105000	866691415	3.55093e+08	63569260	382725200	2.36444e+08	134477000	18292120	0.642975	1.1702	0.865735	0.190626	0.476475	0.223932	0.70546	0.627826	0.458296
methionine	1138360596	1470144482	2618576073	1089420264	1124731523	1078262661	1285991209	1594579483	1208831054	898438138	1152426439	1343930733	1067971341	1389783352	1043900877	1454694420	1284915198	1433703974	1742360000	1097471000	1363134000	1131598437	1167219000	1391104531	7.76747e+08	24258100	204116900	2.23475e+08	193122200	92559610	0.629876	0.830145	1.19181	0.286959	0.256324	0.171924	0.761984	0.474126	0.377559
methyl-lysine (N)	23815456	47307743	51505310	45194114	49809434	43115083	28655461	27806290	21745964	68165834	73505422	58831565	39177434	38103822	35037008	30123005	24341035	37853411	40876170	46039540	26069240	66834274	37439420	30772484	1.49233e+07	3426317	3768063	7.427e+06	2148686	6779561	1.12632	2.56372	0.821927	0.613274	0.00359873	0.225056	0.82755	0.198139	0.458296
Myristic acid	285087264	157018086	247286613	225595587	177063488	169156541	85535440	126878734	185979800	165695655	133135124	169855664	94648243	131785820	116606529	62409917	67961928	239334763	229797300	190605200	132798000	156228814	114346900	123235536	6.58015e+07	30559370	50483120	2.01076e+07	18671620	100583200	0.829449	1.17644	1.07773	0.422344	0.516484	0.893389	0.774737	0.672631	0.935136
Myristoyl-carnitine	125975021	185902983	166486117	75444537	57170671	76753927	51507546	47391489	41926678	47990143	44208843	71590280	266875548	310694612	278426711	242388247	178629061	187626582	159454700	69789710	46941900	54596422	285332300	202881297	30576473	10948000	4806231	14838058	22711070	34508520	0.437677	1.16306	0.711035	0.0259011	0.471214	0.0326104	0.575476	0.627826	0.140476
NAD+	118055952	164178983	201480916	177599845	202525076	139752659	172007894	152854882	51990066	179170862	219886976	210182538	237330246	221338750	213711063	348212472	303940161	372594639	161238600	173292500	125617600	203080125	224126700	341582424	41790136	31607100	64478460	2.1267e+07	12053870	34804130	1.07476	1.61665	1.52406	0.712071	0.163749	0.0190819	0.840946	0.361646	0.112483
NADP+	2561692	4334622	5575678	2744161	3618691	1540115	6304459	3926547	670711	8002427	10325877	7783375	6851213	8034022	7852730	10921544	13377364	12819522	4157331	2634322	3633906	8703893	7579322	12372810	1.51479e+06	1043632	2828252	1.40894e+06	637043	1287411	0.633657	2.39519	1.63244	0.233437	0.0707738	0.0110474	0.72625	0.324549	0.0740563
nicotinamide	188565118	280824274	505003817	221277628	319632013	468651485	830371098	907259256	1018182195	656305160	830217564	762755160	365963619	509487503	432682474	693919415	855896618	723724945	324797700	336520400	918604200	749759295	436044500	757846993	1.62738e+08	124548700	94418130	8.76815e+07	71820990	86211310	1.03609	0.816194	1.738	0.92615	0.0861254	0.00832891	0.973276	0.324587	0.0740563
nicotinamide N-oxide	183088835	194982360	130619299	178997333	136093280	198369765	257011292	164902590	158206468	73499305	156297249	97063136	44663271	40127162	60241269	55055706	40384629	171698109	169563500	171153500	193373400	108953230	48343900	89046148	3.42469e+07	31870600	55213590	42660352	10550100	71953600	1.00938	0.563434	1.84193	0.955896	0.10858	0.430974	0.973276	0.347458	0.726644
Octanoic acid	28629560	33645108	34265211	30270160	26581791	28506108	36342876	45734313	53468827	31317788	40880411	40421548	33964739	46535455	49490800	26216753	24367983	39609209	32179960	28452690	45182010	37539916	43330330	30064648	3.09033e+06	1844765	8576324	5.3934e+06	8244347	8317359	0.884174	0.83086	0.693848	0.163243	0.273444	0.121284	0.70546	0.486123	0.323423
Octanoyl-carnitine	46909	136746	655639	71873	11900	341908	503425	200582	574076	385828	26080	42151	853105	418185	679344	1124709	104994	333999	279765	141894	426028	151353	650211	521234	328601	175794	198412	203220	218919	535021	0.507189	0.355266	0.801638	0.566454	0.16927	0.728056	0.82755	0.361646	0.896068
Oleic acid	627365546	457741878	1220933170	931534899	995248710	1240849647	938143254	291167868	375670041	346616436	232012846	328384777	196807590	249766255	309462928	109567079	184501785	371681316	768680200	1055878000	534993700	302338020	252012300	221916727	4.0074e+08	163327300	351685000	6.15818e+07	56361240	135003200	1.37362	0.565124	0.880579	0.34356	0.370413	0.747811	0.771763	0.545871	0.910378
Ornithine	212068337	282997389	322606852	342671981	332615112	275783906	423771753	384220629	356354409	424788147	610123549	715844638	264353212	259509888	289620301	247395326	218386237	341992016	272557500	317023700	388115600	583585445	271161100	269257860	5.60039e+07	36066930	33877020	1.47332e+08	16168490	64638030	1.16314	1.50364	0.992981	0.322021	0.142274	0.964589	0.771763	0.361646	0.973279
oxypurinol	174766076	200775392	226588526	249972908	258569478	247622912	193286055	123152518	173150603	158550298	152120774	204766689	140714851	197166767	142733092	161906886	137517847	165949351	200710000	252055100	163196400	171812587	160204900	155124695	2.59113e+07	5762679	36110840	2.87196e+07	32025820	15381360	1.25582	1.0528	0.968289	0.0690881	0.763336	0.821012	0.703442	0.846472	0.92959
Palmitic acid	3138049652	1321686892	2775606440	2099636564	1615334457	1963510841	1824367810	1026966504	1878089064	1696819886	1217688717	1380874522	1052866240	1053362048	812915492	549920233	773277889	1866691033	2411781000	1892827000	1576474000	1431794375	973047900	1063296385	9.61286e+08	249768400	476645300	2.4359e+08	138679000	704666100	0.784826	0.908226	1.09275	0.45108	0.671808	0.846591	0.774737	0.802339	0.92959
Palmitoleic acid	75740423	64425848	111838457	118615912	126231476	115114073	98669652	46561571	66704734	41143611	23049180	43407248	27814306	35277471	41654338	17106379	37151902	93790080	84001580	119987200	70645320	35866680	34915370	49349454	2.47623e+07	5684135	26276590	11157833	6927118	39770370	1.42839	0.507701	1.4134	0.121726	0.135413	0.595683	0.70546	0.361646	0.82366
Palmitoyl-carnitine	1694914822	1582125166	1280298600	881888466	742701090	942881493	540657574	479759789	473953603	671878727	565286561	907223336	1251078366	1784604017	1443997044	896670817	682934523	747687435	1519113000	855823700	498123700	714796208	1493226000	775764258	2.1437e+08	102604000	36949680	1.74962e+08	270148200	109599400	0.563371	1.43498	0.519522	0.0186703	0.1602	0.0304408	0.575476	0.361646	0.136375
PEP	1368777	2292319	1240495	2689219	1972471	1055226	1769369	1356338	329696	1592287	2881629	1746802	1523293	805956	792190	1267460	1083247	1263355	1633864	1905639	1151801	2073573	1040480	1204687	573835	819044	741310	704049	418185	105190	1.16634	1.80029	1.15782	0.665066	0.193588	0.570592	0.837224	0.394217	0.819311
Phenylalanine	1494237091	1674707599	2482767517	1621614314	1479372426	1722057900	1830655160	1979837528	1983885730	1428261865	2029741735	1820847443	1197535073	1491167538	1131263559	1303307231	1204778344	1576289799	1883904000	1607682000	1931459000	1759617014	1273322000	1361458458	5.26422e+08	121941200	87322560	3.05379e+08	191547600	192461300	0.853378	0.91103	1.06922	0.461467	0.435515	0.603993	0.774737	0.609721	0.824967
phosphocreatine	84075740	68963241	20832274	82690782	51728764	50998078	66927979	66557355	20259735	110656073	93073486	76314602	77896234	9937855	27772407	83809255	101726930	73088443	57957080	61805870	51248360	93348054	38535500	86208209	3.3027e+07	18090550	26837570	1.71724e+07	35234480	14469170	1.06641	1.82148	2.23711	0.870422	0.0956372	0.130278	0.955758	0.324587	0.332212
proline	15861986514	18078801717	23499377231	14609221038	14404359832	13986396943	11592805281	11301606137	8999703990	10370918524	12843315827	12438266447	10551801336	13006048090	10262412896	11080742807	10488813366	10816807577	19146720000	14333330000	10631370000	11884166933	11273420000	10795454583	3.92909e+09	317430000	1420547000	1.32607e+09	1507460000	296541900	0.748605	1.11784	0.957602	0.167073	0.32698	0.640512	0.70546	0.538555	0.85195
Propionyl-carnitine	655578360	812693782	1454338076	727704086	877419009	589728276	970161137	955365142	622640714	512447938	620104627	535585822	561679789	583021896	582418895	899938703	679899174	1008591138	974203400	731617100	849389000	556046129	575706900	862809672	4.23165e+08	143885300	196509100	5.66697e+07	12151540	167462000	0.75099	0.654643	1.4987	0.430142	0.113205	0.0963921	0.774737	0.348425	0.291781
Pyruvate	61803461	112535761	59220013	87229683	65481203	67498160	54169536	87153490	65807612	39782009	40973869	48308342	120515725	92004843	132096098	83036311	102883204	81728412	77853080	73403020	69043550	43021407	114872200	89215976	3.00638e+07	12016640	16728380	4.61724e+06	20632840	11854220	0.94284	0.623105	0.776654	0.829187	0.105561	0.153128	0.92869	0.347458	0.351643
Ribose phosphate	3707148	5335334	12072883	4856672	5130314	11923449	29804733	41163337	38592552	20524766	21855470	20447555	3799027	7540479	5074141	6658737	8261829	6823957	7038455	7303478	36520210	20942597	5471216	7248174	4.4353e+06	4003351	5956125	791513	1902069	881729	1.03765	0.573452	1.32478	0.942486	0.0432956	0.243874	0.973276	0.305836	0.462947
S-Adenosyl-L-Homocysteine	30379964	54186652	84454281	42563441	53424597	40087356	15931187	13877497	13647600	18068490	19062680	16686203	25107713	33363427	22076539	23896624	30217435	24145488	56340300	45358460	14485430	17939124	26849230	26086516	27101413	7094337	1257330	1.19351e+06	5841499	3579644	0.80508	1.23843	0.971593	0.559736	0.0261519	0.858311	0.82755	0.244085	0.933309
S-Adenosyl-L-methionine	59548841	86214147	150034141	134577133	189314632	181617158	94723867	76638627	91143973	112041299	133566121	153835518	120300455	150523348	110607135	131796038	123032509	141867421	98599040	168503000	87502160	133147646	127143600	132231989	4.64966e+07	29631650	9576852	2.09003e+07	20819410	9425021	1.70897	1.52165	1.04002	0.105162	0.0457477	0.727296	0.70546	0.305836	0.896068
Sedoheptulose-7-phosphate (D)	8068514	11150599	20102403	11541795	12528942	16730204	19099105	14871785	9626637	18797198	30716047	31925843	14368660	18650241	15101037	20084812	23040133	23448806	13107170	13600310	14532510	27146363	16039980	22191250	6.25098e+06	2755136	4745339	7.25585e+06	2290020	1835638	1.03762	1.86797	1.3835	0.909071	0.0753418	0.0239839	0.973276	0.324549	0.1221
Serine	113088700	130616444	239678845	133733650	158249827	147105581	253105167	221898677	143984788	204197279	207176840	179836966	109534586	106759403	89915117	142186050	120987218	124868961	161128000	146363000	206329500	197070362	102069700	129347410	6.85892e+07	12274950	56201540	1.49987e+07	10617240	11286720	0.908365	0.955124	1.26725	0.746913	0.80576	0.0382515	0.862414	0.858868	0.14773
Stearic acid	2295269486	1283481460	1959507359	2174689414	1342323510	1424219250	926027915	624839016	1170782960	1253317587	1010147653	987298277	892432258	684419965	526288005	470641466	594048698	923327477	1846086000	1647077000	907216600	1083587839	701046700	662672547	5.15342e+08	458756500	273457700	1.47434e+08	183637500	234015100	0.8922	1.19441	0.945262	0.643927	0.396418	0.834726	0.837224	0.569215	0.92959
Succinic acid	137279645	226345034	344742403	174112822	233030358	191529656	302663656	235543795	137237961	256882054	322561267	293292318	248301851	261705794	239137277	278557463	205356828	270230412	236122400	199557600	225148500	290911880	249715000	251381568	1.04076e+08	30268050	83201340	3.29042e+07	11350430	40075460	0.845145	1.29209	1.00667	0.610539	0.304534	0.950272	0.82755	0.509071	0.967549
SuccinylCys	6847741	9014894	17333657	3504494	3867057	5284470	6710531	6250906	4201818	4511755	3605336	4370053	3753251	4011414	3947882	5064923	5338339	5081040	11065430	4218674	5721085	4162381	3904182	5161434	5.53553e+06	940640	1335643	487590	134515	153416	0.381248	0.727551	1.32203	0.162081	0.170927	0.00047705	0.70546	0.361646	0.0170341
SuccinylGSH	794777	2360809	5534196	774274	858328	344118	707267	354177	16549	1686626	1527538	1426441	2835864	2506790	2372550	5592881	5269276	5617469	2896594	658907	359331	1546868	2571735	5493209	2.41471e+06	275836	345388	131165	238387	194321	0.227476	4.30486	2.13599	0.248711	0.0171136	0.000104884	0.752854	0.244085	0.0117471
taurine	3519901641	4206431888	4887614860	3587318139	4043155073	3830543298	3992481343	5132551805	4852863032	3225143314	4155744734	2971810461	4106357962	4346511784	3803881713	4311416737	4264127768	4777566606	4204649000	3820339000	4659299000	3450899503	4085584000	4451037037	6.83858e+08	228089700	594172100	6.23418e+08	271910900	283769700	0.908599	0.740648	1.08945	0.437793	0.0721042	0.182688	0.774737	0.324549	0.393483
threonine	1410064165	1622033519	2781120771	1134380626	1029972791	1046820313	1823716255	1651609621	1321692229	1258286783	1639321044	1831232165	1316385537	1225126365	1239034289	1483996479	1545040214	1901331036	1937739000	1070391000	1599006000	1576279997	1260182000	1643455910	7.38039e+08	56053020	255112500	2.91629e+08	49167880	225402500	0.552392	0.985787	1.30414	0.178069	0.924053	0.0923432	0.70546	0.958277	0.28729
tryptophan	472919138	590871690	797796805	556823621	546826271	575072863	549539990	538740060	549331949	427336134	571108441	636275099	435446934	456812855	422083702	479215077	401327797	570914930	620529200	559574300	545870700	544906558	438114500	483819268	1.64457e+08	14322780	6176162	1.06905e+08	17517580	84887270	0.901769	0.998234	1.10432	0.587087	0.988966	0.450918	0.82755	0.988966	0.726644
Tyrosine	738638991	946201603	1107382715	1035710341	1043025102	1060921067	746763499	1322948769	1583480439	837147369	792130462	1012654753	689722380	900745859	594354338	740451174	529762169	750904364	930741100	1046552000	1217731000	880644195	728274200	673705902	1.84857e+08	12970170	428166900	1.16519e+08	156791700	124768400	1.12443	0.723185	0.925072	0.391258	0.30429	0.662899	0.773791	0.509071	0.863311
UDP	3400905	7022237	22622567	9278964	11692777	3066801	30756256	21858901	2637730	43491469	56569414	24782832	37427264	28304328	30451097	84430162	71774934	74787716	11015240	8012847	18417630	41614572	32060900	76997604	1.0214e+07	4450186	14371660	1.59762e+07	4769757	6610704	0.727433	2.2595	2.4016	0.675336	0.135672	0.00105117	0.839358	0.361646	0.0196218
UDP-GlcNAc	216864169	270826995	458543369	231879057	280356240	218335508	394085497	314755808	142742391	336085625	389933058	332840161	409362256	374928543	362807531	701958593	609095714	747817664	315411500	243523600	283861200	352952948	382366100	686290657	1.26858e+08	32608880	128488100	32066800	24152090	70675720	0.772082	1.2434	1.79485	0.431952	0.452352	0.0109011	0.774737	0.617847	0.0740563
UMP	25296551	43383940	89578434	47001305	54435768	57813612	134087874	156633934	109779530	148919792	136414626	119498876	100944647	184292365	152194732	117393533	171079256	125727656	52752980	53083560	133500400	134944431	145810600	138066815	33149272	5531532	23432720	1.47655e+07	42039010	28891700	1.00627	1.01082	0.946892	0.987881	0.93315	0.807158	0.987881	0.958833	0.92959
urate	133546877	204251031	191457631	264225261	221678943	336670591	372199799	305308530	240097467	324320969	391950624	446740530	232298605	352379384	254894907	213382256	185149408	198374486	176418500	274191600	305868600	387670708	279857600	198968717	37674934	58140050	66052950	6.13219e+07	63813800	14125800	1.55421	1.26744	0.710964	0.081488	0.191435	0.153844	0.70546	0.394217	0.351643
uridine	687362	1048460	1997507	684082	824517	787050	1781280	1240088	814693	2073598	2388472	1985686	992351	836481	892531	1188208	1330016	1238839	1244443	765216	1278687	2149252	907121	1252354	676703	72718.8	484448	211782	78952.6	71863.6	0.614907	1.68083	1.38058	0.344537	0.0724055	0.00512061	0.771763	0.324549	0.0690711
uridine diphosphate galactose/glucose	46403614	67089631	78700740	77886009	101009526	65351913	91901253	89878919	50638165	97257432	110242470	82719949	122971123	98663137	94917880	184257058	185495382	191670300	64064660	81415820	77472780	96739950	105517400	187140913	1.63597e+07	18088970	23261450	1.37686e+07	15230940	3971129	1.27084	1.2487	1.77356	0.285975	0.298778	0.00806173	0.761984	0.509071	0.0740563
UTP	1072879	1426434	4638914	2047769	2265078	712369	7586503	1234894	33589	6290496	13543963	6055157	21469364	4821072	7643119	34493286	20950573	20123214	2379409	1675072	2951662	8629872	11311180	25189024	1.96476e+06	840776	4058583	4.25735e+06	8909682	8068339	0.703987	2.92373	2.22691	0.611991	0.169993	0.116837	0.82755	0.361646	0.323423
valine	1641983979	1882834243	2777615155	2121531382	2000259089	1636739290	1746515146	2173118462	2142729525	1378331195	2055173150	2228173435	1503682816	1780907121	1506485886	1550997146	1566752746	1821611826	2100811000	1919510000	2020788000	1887225927	1597025000	1646453906	5.98373e+08	252281900	238012500	4.49124e+08	159252500	151895600	0.913699	0.933906	1.03095	0.665294	0.67955	0.717129	0.837224	0.802339	0.896068
xanthine	174766076	200775392	226588526	249972908	258569478	247622912	193286055	123152518	173150603	158550298	152120774	204766689	140714851	197166767	142733092	161906886	137517847	165949351	200710000	252055100	163196400	171812587	160204900	155124695	2.59113e+07	5762679	36110840	2.87196e+07	32025820	15381360	1.25582	1.0528	0.968289	0.0690881	0.763336	0.821012	0.703442	0.846472	0.92959

## Sheet: TargetedAnalysis.NAA.NAAG
Compound	Area.tCWR_HN_R1	Area.tCWR_HN_R2	Area.tCWR_HN_R3	Area.t22RV1_CR_R1	Area.t22RV1_CR_R2	Area.t22RV1_CR_R3	Area.tLNCAP_HN_R1	Area.tLNCAP_HN_R2	Area.tLNCAP_HN_R3	Area.tLNCAPAI_CR_R1	Area.tLNCAPAI_CR_R2	Area.tLNCAPAI_CR_R3	Area.tVCAP_HN_R1	Area.tVCAP_HN_R2	Area.tVCAP_HN_R3	Area.tVCAPCR_CR_R1	Area.tVCAPCR_CR_R2	Area.tVCAPCR_CR_R3	CWRmean	22RV1mean	LNCAPmean	LNCAPAImean	VCAPmean	VCAPCRmean	CWRstnddev	X22RV1stnddev	LNCAPstnddev	LNCAPAIstnddev	VCAPstnddev	VCAPCRstnddev	FC 22RV1vsCWR	FC LNCAPAIvsLNCAP	FC VCAPCRvsVCAP	Welch's ttest 22RV1vsCWR p value	Welch's ttest LNCAPAIvsLNCAP p value	Welch's ttest VCAPCRvsVCAP p value	22RV1vsCWR padj value (BH)	LNCAPAIvsLNCAP padj value (BH)	VCAPCRvsVCAP padj value (BH)
acetyl-aspartate (N)	396161080	363874627	794145363	1299730226	1334394543	1168903378	907318405	665300758	366194786	1297374386	1642766943	1717020897	1081507335	1218680467	1254720850	2154582420	2188456044	2232580004	518060357	1267676049	646271316	1552387409	1184969551	2191872823	239640985	87277913	271063244	223946743	91395021	39110888	2.44697	2.40207	1.84973	0.0220579	0.0120479	0.000721724	0.0235113	0.0240958	0.000721724
NAAG	8432374	8204646	27887002	48904889	51333610	35310931	12651300	8367473	1954974	43200477	77431100	79830016	64861084	64582739	65934644	199123559	205839992	210704439	14841341	45183143	7657916	66820531	65126156	205222663	11298448	8635398	5383349	20490703	713869	5815068	3.04441	8.72568	3.15116	0.0235113	0.0309428	0.0004843	0.0235113	0.0309428	0.000721724
