# Supplementary material for: Multi-omics & pathway analysis identify potential roles for tumor N-acetyl aspartate accumulation in murine models of castration-resistant prostate cancer
Source: iScience. 2022 Mar 11;25(4):104056. doi: 10.1016/j.isci.2022.104056 (PMC8957019; doi:10.1016/j.isci.2022.104056)
Supplement: Data S2. Full names of pathways not shown in full names in Figure 3C and 3D [file mmc3.xlsx]

## Sheet: Sheet1
Title: Supplementary Table S2. Up Regulated Pathway Names with Ellipses Expanded. Related to Figure 3C and D
Up regulated pathway names with ellipses expanded from heatmap Figure 3C
REACTOME_TRANSPORT_TO_THE_GOLGI_AND_SUBSEQUENT_MODIFICATION
Down regulated pathway names with ellipses expanded from heatmap Figure 3D
REACTOME_E2F_MEDIATED_REGULATION_OF_DNA_REPLICATION
REACTOME_BIOSYNTHESIS_OF_THE_N_GLYCAN_PRECURSOR_DOLICHOL_LIPID_LINKED_OLIGOSACCHARIDE_LLO_AND_TRANSFER_TO_A_NASCENT_PROTEIN
REACTOME_FATTY_ACID_TRIACYLGLYCEROL_AND_KETONE_BODY_METABOLISM
REACTOME_ASSEMBLY_OF_THE_PRE_REPLICATIVE_COMPLEX
REACTOME_P53_DEPENDENT_G1_DNA_DAMAGE_RESPONSE
REACTOME_CDT1_ASSOCIATION_WITH_THE_CDC6_ORC_ORIGIN_COMPLEX
REACTOME_APC_C_CDC20_MEDIATED_DEGRADATION_OF_MITOTIC_PROTEINS
REACTOME_DESTABILIZATION_OF_MRNA_BY_AUF1_HNRNP_D0
REACTOME_SIGNALING_BY_THE_B_CELL_RECEPTOR_BCR
REACTOME_CLASS_I_MHC_MEDIATED_ANTIGEN_PROCESSING_PRESENTATION
REACTOME_MYD88_MAL_CASCADE_INITIATED_ON_PLASMA_MEMBRANE
REACTOME_ANTIGEN_PROCESSING_CROSS_PRESENTATION
REACTOME_CELL_SURFACE_INTERACTIONS_AT_THE_VASCULAR_WALL
REACTOME_RIG_I_MDA5_MEDIATED_INDUCTION_OF_IFN_ALPHA_BETA_PATHWAYS
