# Supplementary material for: Multi-omics & pathway analysis identify potential roles for tumor N-acetyl aspartate accumulation in murine models of castration-resistant prostate cancer
Source: iScience. 2022 Mar 11;25(4):104056. doi: 10.1016/j.isci.2022.104056 (PMC8957019; doi:10.1016/j.isci.2022.104056)
Supplement: Data S3. Summary of patient-related parameters in the clinical cohorts included in Figure 4C [file mmc4.xlsx]

## Sheet: NAAsupptable1 (1)
Title: Supplementary Table S3. Altered Geneset vs Unaltered Geneset Clinical Parameters. Related to Figure 4C
Clinical Attribute	Attribute Type	Statistical Test	p-Value	q-Value
Sample Type	Sample	Chi-squared Test	<10-10	<10-10
Sample Class	Sample	Chi-squared Test	<10-10	<10-10
Androgen Deprivation Therapy (ADT)	Patient	Chi-squared Test	<10-10	<10-10
Primary Tumor Site	Sample	Chi-squared Test	<10-10	<10-10
Number of Samples Per Patient	Patient	Chi-squared Test	<10-10	<10-10
Gleason Grade	Sample	Chi-squared Test	<10-10	<10-10
Radical Prostatectomy Gleason Score for Prostate Cancer	Patient	Chi-squared Test	<10-10	<10-10
Mutation Count	Sample	Wilcoxon Test	<10-10	<10-10
Purity	Sample	Wilcoxon Test	3.25e-13	3.47e-12
Tissue Site	Sample	Chi-squared Test	5.25e-11	5.04e-10
Sequenced	Sample	Chi-squared Test	1.29e-09	1.12e-08
Metastatic Site	Sample	Chi-squared Test	1.46e-09	1.17e-08
Prostate-specific antigen	Patient	Wilcoxon Test	1.4e-07	1.037e-06
American Joint Committee on Cancer Tumor Stage Code	Patient	Chi-squared Test	4.26e-05	0.0002726
Tumor Purity	Sample	Wilcoxon Test	5.387e-05	0.0003049
Diagnosis Age	Patient	Wilcoxon Test	5.399e-05	0.0003049
Data Source	Patient	Chi-squared Test	0.0001898	0.001012
Fraction Genome Altered	Sample	Wilcoxon Test	0.0006864	0.003468
Radical Prostatectomy Gleason Score for Prostate Cancer	Sample	Chi-squared Test	0.0007776	0.003733
Archer Panel	Sample	Chi-squared Test	0.001026	0.004692
Reviewed Gleason Category	Sample	Chi-squared Test	0.003313	0.0145
ERG Fusion ACGH	Sample	Chi-squared Test	0.005925	0.0247
Serum PSA	Patient	Wilcoxon Test	0.0142	0.0569
SEQCAP EZ EXOME VERSION	Sample	Chi-squared Test	0.0179	0.0689
ERG Fusion GEX	Sample	Chi-squared Test	0.0301	0.111
ETS Fusion SEQ	Sample	Chi-squared Test	0.039	0.139
Sample coverage	Sample	Wilcoxon Test	0.0418	0.143
Sex	Patient	Chi-squared Test	0.0448	0.148
Gene Panel	Sample	Chi-squared Test	0.0593	0.19
Source Lab	Sample	Chi-squared Test	0.0902	0.274
Fusion	Sample	Chi-squared Test	0.0913	0.274
Somatic Status	Sample	Chi-squared Test	0.119	0.336
NUM SAMPLES CAPTURE MULTIPLEX	Sample	Chi-squared Test	0.176	0.469
TMPRSS2-ERG Fusion Status	Sample	Chi-squared Test	0.192	0.477
WGS Based Purity Estimation	Sample	Wilcoxon Test	0.192	0.477
MSI Score	Sample	Wilcoxon Test	0.194	0.477
Radical Prostatectomy Gleason Score for Prostate Cancer	Sample	Chi-squared Test	0.212	0.509
Clinical Gleason	Sample	Wilcoxon Test	0.237	0.555
Survival from First Hormone Therapy	Patient	Wilcoxon Test	0.243	0.556
Chemotherapy	Patient	Chi-squared Test	0.302	0.652
Normal location	Sample	Chi-squared Test	0.305	0.652
Ploidy	Sample	Wilcoxon Test	0.313	0.652
Disease Extent At Time IMPACT Was Sent	Patient	Chi-squared Test	0.317	0.652
Complete Data	Sample	Chi-squared Test	0.319	0.652
ERG FISH Result	Sample	Chi-squared Test	0.379	0.758
Modified Capra S Score Without Including Surgical Margins	Sample	Wilcoxon Test	0.41	0.774
FPSA/PSA	Patient	Wilcoxon Test	0.419	0.774
ETS RAF-SPINK1 Status	Sample	Chi-squared Test	0.421	0.774
Sequencing	Sample	Chi-squared Test	0.425	0.774
Smoking	Patient	Chi-squared Test	0.455	0.774
EXOME Sample ID	Sample	Chi-squared Test	0.46	0.774
CGH Sample ID	Sample	Chi-squared Test	0.461	0.774
BLOCK ID	Sample	Chi-squared Test	0.461	0.774
EXP Sample ID	Sample	Chi-squared Test	0.461	0.774
Clinical State	Sample	Chi-squared Test	0.468	0.774
Copy Number Cluster	Patient	Chi-squared Test	0.49	0.798
Normal Genome Coverage	Sample	Wilcoxon Test	0.519	0.83
Neoplasm American Joint Committee on Cancer Clinical Primary Tumor T Stage	Patient	Chi-squared Test	0.54	0.85
Age at Diagnosis	Patient	Wilcoxon Test	0.577	0.88
Patient's Vital Status	Patient	Chi-squared Test	0.6	0.88
Number of Tumors	Patient	Wilcoxon Test	0.601	0.88
Palliative Radiation	Patient	Chi-squared Test	0.609	0.88
M Stage	Patient	Chi-squared Test	0.613	0.88
Radiation	Patient	Chi-squared Test	0.614	0.88
Impact TMB Score	Sample	Wilcoxon Test	0.647	0.892
Oncotree Code	Sample	Chi-squared Test	0.65	0.892
Cancer Type Detailed	Sample	Chi-squared Test	0.65	0.892
Mutations per megabase	Sample	Wilcoxon Test	0.669	0.892
Gleason Score Percent 4 & 5	Patient	Wilcoxon Test	0.669	0.892
Mutation Burden	Sample	Wilcoxon Test	0.694	0.906
Cohort	Patient	Chi-squared Test	0.698	0.906
Tumor Genome Coverage	Sample	Wilcoxon Test	0.751	0.962
Extraprostatic Extension	Patient	Chi-squared Test	0.781	0.987
Survival from First Chemotherapy	Patient	Wilcoxon Test	0.836	0.996
Seminal Vesicle Invasion	Patient	Chi-squared Test	0.846	0.996
Tumor Stage	Sample	Chi-squared Test	0.848	0.996
Prostatectomy	Patient	Chi-squared Test	0.862	0.996
8q arm	Sample	Chi-squared Test	0.865	0.996
Exome Sequenced in Barbieri et al.	Sample	Chi-squared Test	0.865	0.996
Age At Procurement	Patient	Wilcoxon Test	0.872	0.996
Matched GE ACGH	Sample	Chi-squared Test	0.934	0.998
Lymph Nodes Metastasis	Patient	Chi-squared Test	0.96	0.998
Bladder Neck Invasion	Patient	Chi-squared Test	0.96	0.998
MSI Type	Sample	Chi-squared Test	0.969	0.998
Stage	Patient	Chi-squared Test	0.972	0.998
Absolute Purity	Sample	Chi-squared Test	0.981	0.998
Gleason Score Percent 4 & 5	Sample	Wilcoxon Test	0.989	0.998
Chemotherapy	Patient	Chi-squared Test	0.991	0.998
Tissue Type	Sample	Chi-squared Test	0.991	0.998
Cancer Type	Sample	Chi-squared Test	0.995	0.998
Tumor Sample Histology	Sample	Chi-squared Test	0.997	0.998
Race Category	Patient	Chi-squared Test	0.998	0.998
