# Supplementary material for: Multi-omics & pathway analysis identify potential roles for tumor N-acetyl aspartate accumulation in murine models of castration-resistant prostate cancer
Source: iScience. 2022 Mar 11;25(4):104056. doi: 10.1016/j.isci.2022.104056 (PMC8957019; doi:10.1016/j.isci.2022.104056)
Supplement: Data S4. List of manually confirmed compounds following Compound Discoverer analysis [file mmc5.xlsx]

## Sheet: pathwayIdentities
Title: Supplementary Table S4. Untargeted Metabolomics Compounds Manually Confirmed. Related to Figure 1B and 4A
Compound	Mass	RT	Confirmed by Targeted/Untargeted	Confirmed	Comment
Glycine	75.0321	13.963	Targeted	1	renamed
Beta-alanine	89.0475	12.928	Targeted	1	removed likley alanine not beta alanine
Phosphate(3-)	97.9768	14.406	Untargeted	0	removed, not present
Phosphate(3-)	97.9768	14.406	Untargeted	0	removed, not present
L-serine	105.043	13.862	Targeted	1	present
Hypotaurine	109.02	13.06	Untargeted	1	present
Fumarate(1-)	116.011	14.24	Targeted	0	removed
Taurine	125.015	12.199	Untargeted	1	present
L-asparagine	132.053	13.223	Targeted	1	present quant fine, fragmentation not working with mz cloud
L-aspartate(1-)	133.037	13.25	Targeted	1	present
O-phosphoethanolamine (ethanolamine phosphate)	141.019	14.785	Untargeted	0	removed, fragmentation of standard not generated well
2-oxoglutarate(2-) AKG	146.022	13.492	Targeted	1	renamed, alpha- KG
L-glutamine zwitterion	146.069	13.221	Targeted	1	present
L-glutamine zwitterion	146.069	13.221	Targeted	1	present
L-glutamate(1-)	148.06	8.07	Targeted	1	present
L-glutamate(1-)	148.06	8.07	Targeted	1	present
N-acetyl-l-aspartate(2-)	175.048	12.669	Same peak as below	1	present
N-acetyl-l-aspartic acid	175.048	12.669	Targeted	1	present
Diphosphoric acid	177.943	14.413	Untargeted	0	removed, insource fragment of phosphorylated compound
Hexadecanal	240.245	3.315	Untargeted	1	present, but not best method for quantification
Hexadecanoic acid	256.24	3.053	Untargeted	1	present, but not best method for quantification
Sphingosine	299.282	3.954	Untargeted	1	present, but not best method for quantification
Sphinganine	301.298	5.56	Untargeted	1	present, but not best method for quantification
Ac-asp-glu(3-) (NAAG)	304.091	15.713	Targeted	1	renamed NAAG
Adenosine 5-monophosphate	347.063	12.026	Targeted	1	present
Imp	348.047	14.156	Targeted	1	present
Guanosine 5-monophosphate	363.058	15.636	Targeted	1	present
Adp(3-)	427.03	14.135	Targeted	1	present
Gdp	443.024	17.211	Targeted	1	present
Utp	483.969	17.053	Targeted	1	present
Atp(4-)	506.996	15.8	Targeted	1	present
Atp(4-)	506.996	15.8	Untargeted	1	present
Atp(4-)	506.996	15.8	Untargeted	1	present
Atp(4-)	506.996	15.8	Untargeted	1	present
Gtp	521.984	11.4	Targeted	1	present, not in untargeted
Nad(1-)	664.116	8.3	Targeted	1	present
Nadh(2-)	665.124	11.883	Targeted	1	present, not in untargeted
Nadp(+)	743.077	16.097	Targeted	1	present, retention time match
Nadph	745.093	12.92	Targeted	1	present
Acetyl-coa	810.131	7.4	Targeted	1	present, not in untargeted
